# Supplementary material for: The temporal distribution of ridership in metro stations from land-use perspective
Source: PLoS One. 2024 Sep 3;19(9):e0308759. doi: 10.1371/journal.pone.0308759 (PMC11371217; doi:10.1371/journal.pone.0308759)
Supplement: S1 File — (XLSX) [file pone.0308759.s001.xlsx]

## Sheet: Sheet1
Station	X_coor	Y_coor	First_principal_component	Second_principal_component	Third_principal_component	Residential	Commercial & office	Cultural & entertainment	External hub	Healthcare	Recreational & park	Educational	Industrial
5#EFGN	108.821	34.254	0.910298	-0.220329	0.0770223	1.23397	0.944861	0	0	0	0.0366416	0.0891013	0.211214
2#AYM	108.943	34.2828	0.9024	-0.378125	-0.0363357	1.58118	1.9601	0	0	0	0.109876	0.160452	0
5#AXXZ	108.676	34.2701	0.879232	-0.113304	0.129338	0.355458	0.429238	0	0	0	0.0862278	0	0.184392
9#BLEL	109.11	34.282	0.899016	0.0710287	-0.182765	1.51606	0.245932	0	0	0	0.495232	0	0.195766
4#BHC	108.967	34.328	0.783206	-0.609416	0.0230458	3.74342	0.756371	0	0	0	0	0.00418623	0
14#BQZ	108.792	34.3914	0.567374	0.192792	0.310127	0.33292	0	0	0	0	0	0.00629142	0.144472
1#BP	109.051	34.2768	0.847228	-0.505569	0.0691716	1.93913	1.48884	0.0976725	0	0.0135643	0.116136	0.0145068	0.0526057
3#BSQ	109.039	34.3968	0.895165	0.0493493	0.0647421	1.79548	0.231784	0	0	0	0.18706	0	0.115948
3#BCT	108.972	34.2253	0.938922	-0.286051	-0.0717575	2.66854	1.01226	0.0088794	0	0.0689236	0	0.0594758	0.00934885
2#BDJ	108.942	34.2715	0.719479	0.542072	0.136626	1.2297	1.1357	0.0305876	0	0.314886	0.182934	0.0646317	0
1#BH	108.759	34.3188	0.941767	-0.00241784	0.0518532	1.39697	0.230703	0	0.0670764	0	0.033827	0.0479859	0.491483
2#BKZ	108.934	34.3769	0.490248	0.562562	0.514248	0	0.0389402	0	0.348494	0	0.0601374	0	0
14#BKZ(BGC)	108.934	34.3809	0.555429	0.536065	0.510465	0	0.0389402	0	0.348494	0	0.33563	0	0.174041
2#BY	108.941	34.3636	0.945569	-0.268606	-0.0508155	2.69594	0.74565	0	0	0	0	0	0.0554608
5#BJC	108.919	34.2428	0.96583	-0.17141	-0.0935523	2.07304	0.789387	0.0921096	0	0.280091	0	0.189859	0
3#CBZX	109.041	34.3183	0.922822	0.149968	-0.0951914	0.778909	0.37963	0.0248108	0	0	0.565398	0.0657666	0
1#CH	109.039	34.2753	0.773583	-0.616826	0.00664006	1.66268	0.84213	0.0193213	0	0.032924	0.523724	0	0.0182852
4#CQL	108.967	34.337	0.841869	-0.519245	-0.0278245	2.96943	0.534814	0.0403312	0	0	0	0.0200102	0.110942
1#CYM	108.969	34.2715	0.864217	0.41027	0.00489299	1.69622	1.7848	0.0647222	0	0.0811698	0.171396	0.056002	0.0193011
5#CXG	108.652	34.2515	0.650123	0.0234838	0.292139	0.326275	0.0617631	0.0533242	0	0	0.129612	0.496148	0.0174146
5#CXGD	108.662	34.2596	0.734854	0.461469	0.225971	2.09478	0.0827305	0	0	0.425264	0.0825427	0	0.104193
4#DCS	108.958	34.2609	0.856664	0.45178	-0.0955299	1.98946	1.7767	0.0164889	0	0.120498	0.0289084	0.0430828	0
4#DMG	108.967	34.2983	0.865343	-0.46811	0.00886352	1.61113	0.130128	0.0208085	0	0.0530132	0.80734	0	0.0420761
4#DMGB	108.967	34.3097	0.951108	0.0461107	-0.0961491	3.45739	1.82615	0.12251	0	0.0154573	0.0140305	0.0176645	0
2#DMGX	108.943	34.3066	0.874804	-0.449255	-0.0160823	2.83439	1.54557	0	0	0.0170316	0.0195548	0.034838	0
4#DTFRY	108.966	34.2114	0.548416	0.12134	0.237662	1.0068	1.68375	0.123347	0	0	0.755324	0	0
3#DYT	108.96	34.2244	0.479215	-0.11299	0.191531	0.810372	1.18718	0.0088794	0	0.0335955	0.380632	0.498218	0
5#DT	108.686	34.2702	0.7191	0.290265	0.101516	0	0.0369626	0	0	0	0	0	0.110777
5#DMF	108.706	34.2624	0.878075	-0.0764308	0.0601012	0.37407	0	0	0	0	0	0	0
9#DSC	109.216	34.3785	0.753259	-0.249599	0.481378	1.96644	1.15438	0	0	0.0435098	0.0313411	0.090008	0.0149807
4#DCAJ	108.97	34.1559	0.863865	0.37798	-0.293619	1.30861	0.659121	0	0	0	0.16498	0	0.16934
5#DM	108.786	34.2463	0.790524	0.250585	0.190725	0.130053	0	0	0	0	0	0	0.290984
1#FZC	109.065	34.2807	0.926102	-0.155349	0.233792	1.91038	0.675825	0.0248118	0.136153	0.0517998	0.0815129	0.0145068	0.0652163
4#FTL	108.97	34.1639	0.879571	0.31335	-0.292002	2.80085	0.52945	0	0	0	0	0.0174041	0.271251
5#FQGY	108.895	34.2478	0.897519	0.359524	-0.196291	2.61124	1.72746	0.0200433	0	0.0614194	0.192922	0.0160545	0
1#FDZMY	108.792	34.3087	0.942083	0.035291	-0.193028	0.549573	0	0	0	0	0	0	0.0660664
1#FHSLGY	108.748	34.3216	0.878112	-0.354333	0.25221	1.91622	0	0	0.0670764	0.0449591	0.547209	0.0242014	0.0754309
5#FXWHGY	108.697	34.2702	0.862886	0.32674	0.0252681	0.0432749	0	0	0	0	0.0624066	0.0648766	0.0838358
4#FCJL	108.925	34.3504	0.939872	-0.294849	0.01664	4.83518	0.216678	0	0	0	0	0.0235072	0.178436
4#FCSEL	108.925	34.3606	0.812139	0.495198	-0.142387	0.567509	0.931586	0.0264055	0	0	0.0253535	0.00637563	0.420706
2#FCWL	108.943	34.3313	0.989557	-0.0193937	-0.0475677	3.46437	1.45365	0.0578231	0	0.032892	0.0157155	0.113032	0
9#FHC	109.144	34.3456	0.810921	-0.208954	0.185198	0.698887	0	0	0	0	0	0.0066025	0.137369
2#FXY	108.941	34.1708	0.719706	-0.666185	-0.0475915	1.99107	0.0509384	0.00694607	0	0.0787148	0	0.0643561	0.0376684
5#FXDDN	108.766	34.2463	0.740479	0.551782	-0.23555	2.30409	0	0	0	0	0.0134167	0.0174663	0.0108411
6#GJZ	108.895	34.225	0.96203	0.0704802	-0.139213	2.85552	1.07664	0	0	0.00892626	0.0666105	0.194316	0
5#GQ	108.713	34.2424	0.667521	-0.079906	0.358446	0.196425	0.0176645	0	0	0	0.527795	0.00539881	0.0844692
5#HJ	108.754	34.2463	0.618519	0.239744	0.301169	1.32213	0	0	0	0	0	0.0191	0
3#GTM	109.008	34.3122	0.731096	-0.664781	-0.0348969	2.63933	0.700851	0	0	0.0183128	0.103746	0.0391418	0.05176
6#GDX	108.843	34.1616	0.86884	-0.406003	-0.162971	0.760999	0.0836525	0	0	0	0	0.0428061	0.277177
3#GJGWQ	109.034	34.3624	0.781286	0.571228	-0.105465	0.543665	2.13869	0	0	0	0.121261	0	0.0478059
4#HYD	108.967	34.2891	0.83591	-0.517216	0.0590247	1.06482	0.671249	0.00809051	0	0.0120816	0.873224	0.0681982	0.044091
1#HCL	108.869	34.2746	0.916404	-0.216762	0.127792	1.4769	0.207343	0	0.0439214	0.167246	0	0	0.359522
5#HCNL	108.867	34.254	0.726759	-0.656647	-0.0426204	3.46215	0.0696185	0	0	0.0638092	0	0.0543866	0.0778651
2#HTC	108.94	34.1596	0.806765	-0.570957	0.0312828	3.02105	0.486953	0.00395942	0	0.0392754	0.00832955	0.0204364	0
4#HTDD	108.97	34.1723	0.833844	-0.528674	0.0223917	3.61757	0.119673	0	0	0	0.13164	0.0225797	0.0438936
4#HTDL	108.992	34.144	0.632217	0.645332	-0.282396	0.539688	0.220607	0	0	0	0	0.0131426	0.348594
4#HTXC	109.008	34.144	0.800136	0.262465	-0.325562	0	0	0	0	0	0	0	0.122705
4#HPM	108.959	34.2513	0.958411	0.188661	-0.118947	1.61156	2.10255	0.0163118	0	0.0971254	0.18034	0.0584108	0.025295
9#HQ	109.113	34.318	0.897099	-0.10255	0.196368	1.09749	0.44773	0	0	0	0.0734874	0.0203806	0.300557
1#HWZ	108.809	34.3017	0.984338	0.0723561	-0.0382064	1.0684	0.898633	0	0	0	0.16641	0.0808943	0.0625483
3#HJM	108.991	34.2792	0.95194	-0.234508	-0.00259438	3.17726	1.96955	0	0.0268097	0.0316306	0	0.0584046	0.0217414
9#HQC	109.207	34.3679	0.501085	0.373345	0.602697	1.38189	0.25484	0	0	0.0089189	0.662576	0.053218	0
5#HLG	108.744	34.2464	0.777779	0.495939	-0.0462711	0.301516	0.676348	0.0300883	0	0.00364886	0.272711	0	0.053128
5#HQT	109.009	34.2166	0.892922	0.174089	-0.124469	2.43664	0.935136	0	0	0	0	0.0311849	0.0177596
2#HZZX	108.943	34.1997	0.949832	0.159684	-0.157284	1.65821	1.17425	0.137831	0	0.198118	0	0.303633	0
14#JCX（T1、T2、T3）	108.757	34.4404	0.476755	0.352107	0.637893	0	0.296089	0	1.37689	0	0	0	0
3#JXC	108.929	34.2243	0.968422	-0.017293	0.0492012	1.0484	1.32959	0.0056288	0	0.25147	0	0.679573	0
5#JZKJDX·LJC	108.959	34.2428	0.866891	0.415048	0.0554143	1.2997	1.73148	0.0163118	0	0.296615	0	0.570714	0
5#JGM	108.884	34.254	0.955271	-0.0811147	-0.226653	2.9538	0.301945	0	0	0.0342283	0.0474746	0	0
4#JHT	108.971	34.1821	0.814503	-0.554977	-0.0556599	4.67726	0.320591	0	0	0	0	0.054117	0
1#KYM	108.888	34.271	0.950991	-0.115196	-0.131527	1.04266	1.08873	0	0	0.0692354	0	0.11553	0.363045
1#KFL	108.98	34.271	0.571241	0.664502	0.194439	1.37501	1.41096	0.0572179	0	0.50595	0	0.10145	0.0383102
3#KJL	108.9	34.2329	0.815063	0.530657	-0.179501	1.68594	1.49215	0.113076	0	0.0236607	0.0751602	0.180474	0
14#KGXC	108.794	34.4305	0.502814	0.138764	0.495265	0	0.606556	0	0	0	0	0.032911	0.0395161
1#LDL	108.905	34.2712	0.957254	-0.183318	-0.119317	2.02472	0.862945	0	0	0.0532698	0.0615823	0.241546	0.126203
5#LGDQJXQ	108.997	34.2202	0.957772	-0.0820679	-0.163235	2.97641	0.389701	0	0	0	0.0203842	0.644509	0.0172667
2#LSY	108.943	34.2937	0.869099	-0.442237	0.00186164	2.9841	1.67432	0.00453514	0	0	0	0.041771	0.00867525
5#MTK	109.022	34.2209	0.92698	-0.298811	-0.0719053	0.383276	0.61467	0	0	0	0.268374	0.0377424	0.364908
6#MTS	108.888	34.2138	0.813605	0.49365	-0.199042	2.47266	1.65089	0	0	0.0342182	0.331129	0.0433875	0
2#NSM	108.942	34.242	0.86549	0.443751	0.0447204	1.37395	1.60113	0.178185	0	0.0506758	0.111076	0.0941497	0
14#QG	108.867	34.4071	0.632418	0.138175	0.189454	0.38812	0	0.306386	0	0	0	0.0200384	0.0543035
14#QHXC	108.843	34.3994	0.78769	0.434918	0.0796496	1.19143	0.53232	0	0	0	0	0.0136976	0.0109152
9#QLX	109.231	34.3974	0.717849	0.191481	0.396994	0.923516	0	0	0	0	0	0.0195381	0.158245
5#QLS	108.989	34.2323	0.926775	-0.33337	-0.0860593	0.839992	0.54637	0	0	0.018518	0.154129	0.230889	0.110779
4#QJCX	108.97	34.1989	0.956281	-0.216579	-0.0287782	3.77419	0.0903174	0	0	0	0.0666807	0.0275011	0.0165693
6#RC	108.841	34.1525	0.797534	0.186539	-0.299472	0.359382	0	0	0	0.00392954	0	0.10447	0.093508
1#SJQ	108.929	34.2713	0.916154	0.132755	0.116518	2.33805	0.410631	0.00644704	0	0.0151472	0.117765	0.10704	0.0111787
1#SQ	108.828	34.2915	0.885641	-0.427965	0.030447	2.09621	1.1223	0.00264152	0.0141408	0	0	0.0205942	0.0954445
2#SY	108.941	34.1846	0.957654	-0.209475	0.0682097	1.19055	1.1	0	0.0327097	0.0521706	0.0221611	0.0344912	0.0323535
1#SLL	108.773	34.3146	0.931974	-0.248625	-0.149047	2.8944	0.449299	0	0	0	0.033827	0.154039	0.200978
4#SZDD	108.979	34.144	0.543479	0.553962	-0.293161	0.369708	0.20083	0	0	0	0	0.0375854	0.250151
5#SRMYY·HYC	108.929	34.2428	0.946363	0.0981851	0.00912702	2.26058	0.6272	0.0148495	0	0.204959	0.111076	0.441285	0.00863923
6#STYG	108.885	34.2048	0.949409	0.118574	-0.161399	0.520953	1.71028	0.621793	0	0.027856	0.339909	0.0648205	0
3#SJJ	108.991	34.2923	0.830101	-0.539557	-0.0268999	1.97907	0.698597	0	0	0	0	0	0.151778
5#SQLJ	108.83	34.254	0.758582	-0.616643	-0.00816839	0.875339	1.04259	0	0	0.042313	0.0366416	0.0389608	0.323871
2#STSG	108.943	34.3194	0.978749	0.112209	-0.0725868	2.77603	1.27479	0	0	0.06357	0	0.0297522	0.0198346
4#SZYYY	108.956	34.3425	0.927644	-0.279127	0.0231685	3.85442	0.777928	0.0372844	0	0.169293	0.0521451	0.00735071	0
14#SZ	109.036	34.3726	0.6397	0.587631	-0.0404537	0.396466	1.52055	0	0	0	0.374411	0	0.0204624
3#TBNL	108.912	34.2273	0.970122	0.056158	-0.154289	2.83999	0.393333	0	0	0.0843557	0	0.522194	0
5#TYL	108.969	34.2428	0.933918	-0.197625	-0.0645189	2.02821	0.644693	0	0	0.219987	0	0.481041	0
3#THT	109.028	34.3125	0.927939	-0.317994	-0.088453	1.35263	0.814024	0	0	0	0.636922	0.063483	0.0154
2#TYC	108.942	34.234	0.786072	0.579605	-0.120042	1.03706	1.45823	0.365277	0	0	0.0765039	0.236811	0
9#TW	109.113	34.298	0.857966	-0.036334	0.02872	1.48385	0.590665	0.0717856	0	0.021687	0.140093	0.00626864	0.189855
3#THM	108.991	34.2712	0.955005	0.215443	0.0836669	1.66116	1.81109	0.036126	0	0.561121	0	0.128111	0.0217414
1#WSL	109.008	34.271	0.888308	-0.266267	-0.0598417	1.3855	1.19194	0.0497341	0	0.224378	0.250856	0.0425762	0.0774255
5#WS	108.801	34.2467	0.826506	0.357079	-0.252225	0.304665	0	0	0	0	0	0	0.272915
2#WQN	108.941	34.1437	0.814928	-0.529875	0.113502	2.78807	1.54135	0	0	0	0.145424	0.0715887	0.0112373
2#WYJ	108.942	34.2142	0.976064	-0.0768099	-0.0574531	1.05446	0.859894	0	0	0.0538332	0	0.760919	0.0487897
14#WHN	108.919	34.394	0.796294	0.259699	0.0045788	0.352569	0.168281	0	0	0	0.595444	0	0
5#WJY	108.723	34.242	0.852328	0.283297	0.0435337	0.160618	0.372837	0	0	0	1.07371	0	0
4#WJL	108.932	34.3425	0.881646	0.361633	-0.0825749	2.56934	2.55557	0.0757555	0	0.0122236	0.298149	0.0117475	0.0400269
5#WYL	108.951	34.2427	0.973179	0.0924952	-0.0623024	1.62478	1.66453	0.0284899	0	0.186565	0	0.258168	0
1#WLK	108.958	34.2716	0.856745	0.360143	0.183704	0.872071	2.41678	0.210596	0.0795006	0.181502	0.0984348	0.034263	0
3#WZ	109.042	34.3465	0.627406	0.338699	0.511845	0.873023	0.756294	0	0	0	0.0424213	0	0.118852
6#XAGJYXZX	108.834	34.1469	0.736545	0.507582	-0.084343	0	0.0409938	0.0248596	0	0.483514	0	0	0.10068
4#XAKJDX	108.959	34.2346	0.836552	0.454325	-0.0928726	1.14606	1.02609	0.0127777	0	0.352214	0	0.967384	0
5#XBGYDX	108.905	34.2426	0.960631	0.0908359	-0.183907	0.787742	2.23116	0.0314779	0	0.0119941	0.00499039	0.628017	0
6#XBDD（XTLK）	108.842	34.1722	0.891601	-0.0160242	-0.246184	0.629235	0.0836525	0	0	0	0	0	0.48025
9#XGCD·XKD	109.184	34.3716	0.72772	-0.214423	0.36712	1.58553	0.506552	0	0	0	0.190175	1.04086	0.0266692
9#XHY	109.196	34.3719	0.832408	-0.204602	0.349806	1.76885	0.282707	0.0052143	0	0.0657188	0.210067	0.0570293	0.00517965
5#XYT	108.848	34.254	0.770383	-0.610839	-0.0724682	0.962373	0.218883	0	0	0	0	0.0155378	0.531235
3#XNL	108.992	34.2526	0.963541	-0.174473	-0.0657633	3.30686	0.263177	0	0	0.00204398	0	0.598267	0
3#XHW	109.047	34.3314	0.833937	0.414595	-0.000461704	0.879094	0.891852	0	0	0	0.814828	0	0
9#XW	109.092	34.2766	0.844033	-0.0268845	-0.0979628	0.861694	0.118578	0	0	0	0.321105	0.00192479	0.0645761
2#XZ	108.942	34.2244	0.62044	0.340102	0.382011	1.12216	1.71457	0.0418539	0	0.0569786	0.0765039	0.352116	0
3#XJM	108.991	34.3064	0.771537	-0.627644	-0.0327553	3.08599	0.852718	0	0	0.178586	0.0339197	0.132359	0.0157247
3#XZ	109.038	34.3843	0.893407	0.088421	0.106656	1.67521	0.715581	0	0	0	0	0.0245223	0.0586976
4#XZZX	108.943	34.3425	0.815984	0.466112	0.0557062	1.82231	2.51933	0.190211	0	0	0.333996	0.00961968	0
3#YPM	108.883	34.2388	0.83159	0.47126	-0.216373	3.25445	1.37563	0	0	0	0.144673	0.106721	0.0602545
3#YXM	108.992	34.2456	0.922216	-0.336307	-0.101761	3.04766	0.332289	0	0	0.043133	0	0.457884	0
5#YXLBK	108.984	34.2398	0.981675	0.00608466	-0.0483815	2.74192	0.456355	0	0	0.043133	0.154129	0.443314	0
14#YSZX	108.795	34.4206	0.633945	0.463149	-0.0649888	0.367308	0	0.0155242	0	0	0.0992766	0	0.0723638
9#YQDD	109.223	34.3883	0.694353	-0.440675	0.295719	2.39889	0.369293	0.0375679	0	0.0166199	0	0.0777141	0.106339
9#YWSGY	109.162	34.356	0.831706	0.0562348	0.329239	2.42507	0.0494687	0	0	0	0.125491	0	0.0228794
2#YNM	108.942	34.2498	0.837101	0.412166	0.0587216	1.40495	2.24822	0.0180471	0	0.0648027	0.195627	0.117666	0
4#YJZ	108.967	34.3201	0.881523	-0.411106	0.0296801	5.27221	2.15719	0	0	0.0957932	0	0.0234223	0
3#YHZ	108.844	34.2396	0.888125	0.221954	-0.290962	1.39071	0.35858	0	0	0	0.218197	0.0976449	0.0330655
1#YXM	108.916	34.2712	0.974118	0.119708	-0.110705	0.919797	1.1008	0	0.128478	0.0151472	0.331171	0.0918586	0
4#YSL	108.925	34.3687	0.847945	0.349556	-0.070436	0.687264	0.704618	0	0	0	0.0432633	0.00637563	0.0173277
2#YDGY	108.943	34.354	0.986531	-0.092138	-0.000714033	4.56939	0.810626	0.0838655	0	0	0.0674511	0.11301	0
1#ZY	108.858	34.2808	0.854874	-0.486609	-0.0758685	1.1518	2.10279	0	0	0.0360334	0	0	0.346774
1#ZH	108.848	34.2859	0.900962	-0.405418	-0.0463704	2.35689	0.787061	0	0	0	0	0	0.20033
6#ZZT	108.842	34.1826	0.88385	-0.255252	-0.199056	0.986843	0.221232	0	0	0	0	0	0.443767
3#CLGY	108.991	34.2621	0.979211	-0.118529	-0.0636654	2.66814	0.802395	0.036126	0	0	0.179756	0.346261	0
1#CLP	109.025	34.2734	0.719702	-0.682724	0.00205666	2.28491	0.678147	0.0254935	0	0.0193597	0.252515	0.0108834	0.165755
14#CL	108.825	34.3914	0.781902	-0.395365	0.139417	1.96616	0.0115657	0	0	0	0.0547064	0.0761934	0
3#ZBBL	108.869	34.239	0.918389	-0.32914	-0.0990908	3.59018	0.440474	0	0	0	0	0.0683596	0.062174
6#ZBLL	108.852	34.1955	0.896892	0.232414	-0.319691	0.817254	0.258779	0	0	0	0	0	0.486668
6#ZBSL	108.866	34.1955	0.782808	0.512055	-0.253266	1.74058	1.24128	0	0	0	0	0.0240018	0.102867
6#ZBYL	108.88	34.1955	0.630086	0.712598	-0.170521	0.592096	2.11785	0	0	0.0356189	0.112545	0	0.0159309
9#ZYGC	109.173	34.3666	0.628834	0.292065	0.53031	2.3641	0.762531	0	0	0	0.0802759	0.660166	0
2#ZL	108.942	34.2629	0.716266	0.410355	0.284093	1.58521	2.72653	0.0387204	0	0.0943321	0.04209	0.0343523	0
9#ZXSL	109.127	34.3352	0.848982	-0.213054	0.208401	0.686038	0	0	0	0	0	0.033526	0.474869
